# Supplementary material for: Transcriptional Profiling and Molecular Characterization of the yccT Mutant Link: A Novel STY1099 Protein with the Peroxide Stress Response and Cell Division of Salmonella enterica Serovar Enteritidis
Source: Biology (Basel). 2019 Nov 13;8(4):86. doi: 10.3390/biology8040086 (PMC6955953; doi:10.3390/biology8040086)
Supplement: Supplementary file 1 [file biology-08-00086-s001.zip]

Archive with 8 entries (8 files):
- supplementary files/Figue S1.tif
- supplementary files/Figure S2.tif
- supplementary files/Supplementary files description.docx
- supplementary files/Table S1.docx
- supplementary files/Table S2.docx
- supplementary files/Table S3.pdf
- supplementary files/Table S4.pdf
- supplementary files/Table S5.pdf
